# Supplementary material for: Exploring a Nitric Oxide-Releasing Celecoxib Derivative as a Potential Modulator of Bone Healing: Insights from Ex Vivo and In Vivo Imaging Experiments
Source: Int J Mol Sci. 2025 Mar 13;26(6):2582. doi: 10.3390/ijms26062582 (PMC11942287; doi:10.3390/ijms26062582)
Supplement: Supplementary file 1 [file ijms-26-02582-s001.zip]

Archive with 1 entries (1 files):
- ijms-3475126-supplementary.pdf
